# Supplementary material for: NLRX1 Inhibits LPS-Induced Microglial Death via Inducing p62-Dependent HO-1 Expression, Inhibiting MLKL and Activating PARP-1
Source: Antioxidants (Basel). 2024 Apr 17;13(4):481. doi: 10.3390/antiox13040481 (PMC11047433; doi:10.3390/antiox13040481)
Supplement: Supplementary file 1 [file antioxidants-13-00481-s001.zip]

Archive with 1 entries (1 files):
- antioxidants-2934227-supplementary.pdf
